# Supplementary material for: The T3SS Effector Protease NleC Is Active within Citrobacter rodentium
Source: Pathogens. 2021 May 12;10(5):589. doi: 10.3390/pathogens10050589 (PMC8151275; doi:10.3390/pathogens10050589)
Supplement: Supplementary file 1 [file pathogens-10-00589-s001.zip]

Archive with 1 entries (1 files):
- pathogens-1204732-supplementary.pdf
